# Supplementary material for: TransfersomILs: From Ionic Liquids to a New Class of Nanovesicular Systems
Source: Nanomaterials (Basel). 2021 Dec 21;12(1):7. doi: 10.3390/nano12010007 (PMC8747046; doi:10.3390/nano12010007)
Supplement: Supplementary file 1 [file nanomaterials-12-00007-s001.zip]

Archive with 1 entries (1 files):
- nanomaterials-1494652 supplementary.pdf
